# Supplementary material for: New insights into the all-testis differentiation in zebrafish with compromised endogenous androgen and estrogen synthesis
Source: PLoS Genet. 2024 Mar 7;20(3):e1011170. doi: 10.1371/journal.pgen.1011170 (PMC10919652; doi:10.1371/journal.pgen.1011170)
Supplement: S1 Data — (XLSX) [file pgen.1011170.s005.xlsx]

## Sheet: Fig_1M
	Con	cyp17a1-/-	dmrt1-/-	cyp17a1-/-;dmrt1-/-
male	0.470598	1	0.2174	0
female	0.529411	0	0.7826	1

## Sheet: Fig_1N
	Con					dmrt1-/-					cyp17a1-/-;dmrt1-/-
PG	0.535971	0.472637	0.501946	0.534654	0.543788	0.556291	0.556522	0.550595	0.52381	0.504739	0.889908	0.849206	0.888889	0.896226	0.913979
PV	0.122302	0.129353	0.101167	0.118812	0.105906	0.0960265	0.0985507	0.0863095	0.0989011	0.0924171	0.110092	0.150794	0.111111	0.103774	0.0860215
EV	0.0863309	0.144279	0.140078	0.10297	0.11609	0.0993378	0.113044	0.101191	0.10989	0.111374	0	0	0	0	0
MV	0.151079	0.134328	0.155642	0.136634	0.14053	0.142384	0.13913	0.151786	0.172161	0.168246	0	0	0	0	0
FG	0.104317	0.119403	0.101167	0.106931	0.0936864	0.10596	0.0927536	0.110119	0.0952381	0.123223	0	0	0	0	0

## Sheet: Fig_1O
	Con♀	Con♂	dmrt1-/-♀	cyp17a1-/-	cyp17a1-/-;dmrt1-/-
E2 concentration (pg/μl)	2.38789	0.578266	2.49592	0.451795	0.33017
	2.52886	0.586825	2.40999	0.453049	0.327725
	2.23997	0.545087	2.26644	0.441519	0.419011
	2.16049	0.525343	2.81684	0.465593	0.389321

## Sheet: Fig_1V
	Con	cyp17a1-/-	dmrt1-/-	cyp17a1-/-;dmrt1-/-
male	0.4167	1	0.1	0
female	0.5833	0	0.9	1
