# Supplementary material for: New insights into the all-testis differentiation in zebrafish with compromised endogenous androgen and estrogen synthesis
Source: PLoS Genet. 2024 Mar 7;20(3):e1011170. doi: 10.1371/journal.pgen.1011170 (PMC10919652; doi:10.1371/journal.pgen.1011170)
Supplement: S2 Data — (XLSX) [file pgen.1011170.s006.xlsx]

## Sheet: Fig_2A
Con	dmrt1-/-	cyp17a1-/-;dmrt1-/-
0.917279	2.04281	2.60729
0.975984	1.76749	2.4446
1.10674	1.69333	2.13141

## Sheet: Fig_2B
Con	dmrt1-/-	cyp17a1-/-;dmrt1-/-
1.06825	1.24738	1.48364
0.949337	1.53742	1.80362
0.982416	0.996665	1.60279

## Sheet: Fig_2E
Con	cyp17a1-/-;dmrt1-/-
1.25464	3.53949
0.81392	3.52824
0.931444	4.50031

## Sheet: Fig_2H
Con	cyp17a1-/-;dmrt1-/-
1.03	7.26
1.02	7.51
0.95	7.67

## Sheet: Fig_2I
Ar	-	+	-	+	-	+
DHT	-	-	+	+	-	+
Dmrt1	-	-	-	-	+	+
	0.971557	1.02256	0.943397	0.568445	0.378162	0.112414
	0.990734	1.00464	0.925064	0.518203	0.436654	0.11012
	1.03771	0.996998	0.973652	0.542071	0.366153	0.104789
