# Supplementary material for: New insights into the all-testis differentiation in zebrafish with compromised endogenous androgen and estrogen synthesis
Source: PLoS Genet. 2024 Mar 7;20(3):e1011170. doi: 10.1371/journal.pgen.1011170 (PMC10919652; doi:10.1371/journal.pgen.1011170)
Supplement: S3 Data — (XLSX) [file pgen.1011170.s007.xlsx]

## Sheet: Fig_3M
	Con	dmrt1-/-	cyp17a1-/-;fancl-/-	cyp17a1-/-;dmrt1-/-;fancl-/-
male	0.4737	0.2105	1	1
female	0.5263	0.7895	0	0

## Sheet: Fig_3C1
	Con	dmrt1-/-	fancl-/-	dmrt1-/-;fancl-/-
male	0.470598	0.25	1	1
female	0.529411	0.75	0	0
