# Supplementary material for: New insights into the all-testis differentiation in zebrafish with compromised endogenous androgen and estrogen synthesis
Source: PLoS Genet. 2024 Mar 7;20(3):e1011170. doi: 10.1371/journal.pgen.1011170 (PMC10919652; doi:10.1371/journal.pgen.1011170)
Supplement: S4 Data — (XLSX) [file pgen.1011170.s008.xlsx]

## Sheet: Fig_4B
Protein	Domain	Full name of domain	Domain location
Tp53	TAD	transactivation domain	from 1 to 77 amino acids
	DBD	DNA binding domain	from 78 to 258 amino acids
	TMD	tetramerization domain	from 259 to 374 amino acids

## Sheet: Fig_4D
Protein	Domain	Full name of domain	Domain location
Fancl	WDR	WD-repeat domain	from 1 to 90 amino acids
	ULD2	UBC-like domain 2	from 91 to 193 amino acids
	ULD3	UBC-like domain 3	from 194 to 291 amino acids
	CTD	C-terminal domain	from 292 to 371 amino acids
