# Supplementary material for: New insights into the all-testis differentiation in zebrafish with compromised endogenous androgen and estrogen synthesis
Source: PLoS Genet. 2024 Mar 7;20(3):e1011170. doi: 10.1371/journal.pgen.1011170 (PMC10919652; doi:10.1371/journal.pgen.1011170)
Supplement: S5 Data — (XLSX) [file pgen.1011170.s009.xlsx]

## Sheet: Fig_5B
Flag-Tp53	1(μg)	1(μg)	1(μg)	1(μg)
Myc-Fancl	0(μg)	0.5(μg)	1(μg)	2(μg)
Myc-empty	2(μg)	1.5(μg)	1(μg)	0(μg)
	0.981298	0.682067	0.497419	0.30632
	0.973745	0.661214	0.460744	0.283855
	1.04496	0.623028	0.497998	0.278175

## Sheet: Fig_5D
Myc-Fancl	-	+	+
Flag-Tp53	+	+	+
MG-132	-	-	+
	0.917279	0.5552	0.9207
	0.975984	0.5618	0.8915
	1.10674	0.5233	0.8725
