# Supplementary material for: New insights into the all-testis differentiation in zebrafish with compromised endogenous androgen and estrogen synthesis
Source: PLoS Genet. 2024 Mar 7;20(3):e1011170. doi: 10.1371/journal.pgen.1011170 (PMC10919652; doi:10.1371/journal.pgen.1011170)
Supplement: S6 Data — (XLSX) [file pgen.1011170.s010.xlsx]

## Sheet: Fig_6G
	Con					cyp17a1-/-;dmrt1-/-					cyp17a1-/-;dmrt1-/- +E2
PG	0.533141	0.5175	0.502976	0.566929	0.525199	0.873016	0.815126	0.815534	0.837838	0.881356	0.759259	0.845529	0.795082	0.741935	0.794326
PV	0.123919	0.1225	0.0982143	0.107611	0.122016	0.126984	0.184874	0.184466	0.162162	0.118644	0.138889	0.0813008	0.131148	0.16129	0.120567
EV	0.10951	0.0925	0.130952	0.0787402	0.0954907	0	0	0	0	0	0.0833333	0.0325203	0.0491803	0.0403226	0.0496454
MV	0.15562	0.175	0.193452	0.144357	0.175066	0	0	0	0	0	0.0185185	0.0406504	0.0245902	0.0564516	0.035461
FG	0.0778098	0.0925	0.0744048	0.102362	0.0822281	0	0	0	0	0	0	0	0	0	0
